# Supplementary material for: Serum Glial Fibrillary Acidic Protein Can Predict Cross-Sectional Vasculitis Activity by Reflecting Renal Involvement in Patients with Antineutrophil Cytoplasmic Antibody-Associated Vasculitis
Source: Medicina (Kaunas). 2024 Oct 7;60(10):1639. doi: 10.3390/medicina60101639 (PMC11509228; doi:10.3390/medicina60101639)
Supplement: Supplementary file 1 [file medicina-60-01639-s001.zip]

Archive with 5 entries (5 files):
- SUPPLEMENTA TABLE S1(GFAP&AAV)_v02.pdf
- SUPPLEMENTA TABLE S2(GFAP&AAV).pdf
- SUPPLEMENTA TABLE S3(GFAP&AAV).pdf
- SUPPLEMENTARY FIGURE S1(GFAP&AAV)(2024.6.7).tif
- SUPPLEMENTARY FIGURE S2.tif
